# Supplementary material for: Corallopyronin A exhibits potent activity against staphylococci including MRSA and isolates from prosthetic infections
Source: Infection. 2026 Mar 12;54(3):1369–81. doi: 10.1007/s15010-026-02760-8 (PMC13323117; doi:10.1007/s15010-026-02760-8)
Supplement: Supplementary file 1 — Supplementary file1 (XLSX 15 KB) [file 15010_2026_2760_MOESM1_ESM.xlsx]

## Sheet: Supplementary Table 1
Supplementary Table 1.	Percentage of Staphylococcus aureus and coagulase-negative staphylococci (CNS) cells killed after treatment with Corallopyronin A at 4× MIC.
Strain	Methicillin- resistance	Precentage of killed cells	Bacteriocidal	Bacteriostatic
S. aureus
S. aureus R4	MRSA	99.9889	+
S. aureus R8	MRSA	99.9855	+
S. aureus R14	MRSA	99.98	+
S. aureus LT174/12	MRSA	99.9789	+
S. aureus 1450/94	MRSA	99.97	+
S. aureus R3	MRSA	99.9	+
S. aureus R1	MRSA	99.88		+
S. aureus R2	MRSA	99.8501		+
S. aureus LT216/12	MRSA	99.76		+
S. aureus R11	MRSA	99.7084		+
S. aureus R12	MRSA	99.6224		+
S. aureus R13	MRSA	99.58		+
S. aureus LT 234/12	MRSA	99.52		+
S. aureus R5	MRSA	99.4778		+
S. aureus 825/96	MRSA	99.44		+
S. aureus R7	MRSA	99.3644		+
S. aureus R9	MRSA	99.236		+
S. aureus 1000/93	MRSA	99.13		+
S. aureus LT425/12	MRSA	99.01		+
S. aureus R10	MRSA	98.9444		+
S. aureus 635/93	MRSA	98.68		+
S. aureus LT181/12	MRSA	98.64		+
S. aureus R6	MRSA	97.7986		+
S. aureus S10	MSSA	99.981	+
S. aureus S14	MSSA	99.97	+
S. aureus S12	MSSA	99.96	+
S. aureus 6850	MSSA	99.9429	+
S. aureus HG001	MSSA	99.912	+
S. aureus S16	MSSA	99.868		+
S. aureus S15	MSSA	99.7823		+
S. aureus S11	MSSA	99.6018		+
S. aureus S13	MSSA	99.11		+
coagulase-negative staphylococci (CNS)
S. epidermidis CNS9	CNS-Meth R	100	+
S. epidermidis CNS27	CNS-Meth R	100	+
S. epidermidis CNS28	CNS-Meth R	100	+
S. epidermidis CNS29	CNS-Meth R	100	+
S. epidermidis CNS22	CNS-Meth R	99.99	+
S. epidermidis CNS23	CNS-Meth R	99.99	+
S. caprae CNS16	CNS-Meth R	99.9895	+
S. caprae CNS17	CNS-Meth R	99.9793	+
S. haemolyticus CNS23	CNS-Meth R	99.9793	+
S. epidermidis CNS11	CNS-Meth R	99.97	+
S. epidermidis CNS8	CNS-Meth R	99.954	+
S. epidermidis CNS6	CNS-Meth R	99.9276	+
S. haemolyticus CNS35	CNS-Meth R	99.9111	+
S. haemolyticus CNS34	CNS-Meth R	99.9	+
S. capitis CNS4	CNS-Meth R	99.6		+
S. haemolyticus CNS19	CNS-Meth R	99.5		+
S. haemolyticus CNS36	CNS-Meth R	99.3238		+
S. haemolyticus CNS13	CNS-Meth R	99.2235		+
S. haemolyticus CNS33	CNS-Meth S	100	+
S. haemolyticus CNS37	CNS-Meth S	100	+
S. haemolyticus CNS20	CNS-Meth S	100	+
S. hominis CNS26	CNS-Meth S	100	+
S. epidermidis CNS21	CNS-Meth S	100	+
S. epidermidis CNS5	CNS-Meth S	99.99	+
S. caprae CNS18	CNS-Meth S	99.98	+
S. epidermidis CNS10	CNS-Meth S	99.96	+
S. epidermidis CNS30	CNS-Meth S	99.964	+
S. epidermidis CNS7	CNS-Meth S	99.95	+
S. lugdunensis CNS12	CNS-Meth S	99.95	+
S. capitis DSM 20326	CNS-Meth S	99.95	+
S.caprae CNS31	CNS-Meth S	99.9153	+
S. haemolyticus CNS14	CNS-Meth S	99.85		+
S. pettenkoferi CNS25	CNS-Meth S	99.85		+
S. warneri CNS24	CNS-Meth S	99.85		+
S. hominis CNS15	CNS-Meth S	99.7882		+
S.capitis CNS3	CNS-Meth S	99.71		+
S. pettenkoferi CNS2	CNS-Meth S	99.15		+
S. capitis CNS1	CNS-Meth S	95.7		+
